# Supplementary material for: A Review of the Impact of Neuter Status on Expression of Inherited Conditions in Dogs
Source: Front Vet Sci. 2019 Nov 13;6:397. doi: 10.3389/fvets.2019.00397 (PMC6863800; doi:10.3389/fvets.2019.00397)
Supplement: Supplemental Table 1 — Breed codes. [file Table_1.xlsx]

## Sheet: Supplemental Table 1
Breed	Breed Code
AUSTRALIAN CATTLE DOG	ACD
AMERICAN ESKIMO DOG	AE
AMERICAN FOXHOUND	AF
AFFENPINSCHER	AFP
AFGHAN HOUND	AH
AKITA	AK
ALASKAN MALAMUTE	AM
ANATOLIAN SHEPHERD DOG	ANS
AUSTRALIAN SHEPHERD	AS
AIREDALE TERRIER	AT
AUSTRALIAN TERRIER	AUT
AMERICAN WATER SPANIEL	AWS
BEARDED COLLIE	BC
BICHON FRISE	BCF
BORDER COLLIE	BCO
BEDLINGTON TERRIER	BD
BEAGLE	BE
BEAUCERON	BEU
BOUVIER DES FLANDRES	BF
BRUSSELS GRIFFON	BG
BASSET HOUND	BH
BASENJI	BJ
BLOODHOUND	BL
BULL TERRIER	BLT
BELGIAN MALINOIS	BM
BERNESE MOUNTAIN DOG	BMD
BULL MASTIFF	BMF
BORDER TERRIER	BRT
BRITTANY SPANIEL	BS
BELGIAN SHEEPDOG	BSD
BELGIAN TERVUREN	BT
BLUE TICK HOUND	BTH
BOSTON TERRIER	BTR
BULLDOG	BU
BOXER	BX
BOYKIN SPANIEL	BY
BORZOI	BZ
CANAAN DOG	CA
CHESAPEAKE BAY RETRIEVER	CB
CHOW CHOW	CC
CHIHUAHUA	CH
CHINESE CRESTED	CHC
CLUMBER SPANIEL	CLS
BLACK AND TAN COONHOUND	CN
COONHOUND	CNH
COLLIE (Rough & Smooth only)	CO
CURLY COATED RETRIEVER	CR
COCKER SPANIEL, AMERICAN	CS
CAIRN TERRIER	CT
DOGUE DE BORDEAUX	DB
DANDIE DINMONT TERRIER	DD
DACHSHUND	DH
DALMATIAN	DM
DOBERMAN PINSCHER	DP
ENTLEBUCHER MOUNTAIN DOG	EB
COCKER SPANIEL,ENGLISH	EC
SPRINGER SPANIEL, ENGLISH	EN
ENGLISH POINTER	EPT
ENGLISH SETTER	ES
BRIARD	FB
BULLDOG, FRENCH	FBU
ENGLISH FOXHOUND	FH
FINNISH SPITZ	FNS
FLAT COATED RETRIEVER	FR
FOX TERRIER	FT
GREAT DANE	GD
GREAT PYRENEES	GP
GREYHOUND	GH
GOLDEN RETRIEVER	GR
GERMAN SHEPHERD DOG	GS
SCHNAUZER, GIANT	GSC
GORDON SETTER	GSE
GERMAN SHORTHAIRED POINTER	GSP
GERMAN WIREHAIRED POINTER	GWP
HARRIER	HA
HAVANESE	HAV
IBIZAN HOUND	IH
IRISH SETTER	IR
IRISH TERRIER	IRT
ITALIAN GREYHOUND	IT
IRISH WOLFHOUND	IW
IRISH WATER SPANIEL	IWS
JACK RUSSELL TERRIER	JRT
JAPANESE CHIN	JS
CAVALIER KING CHARLES SPANIEL	KCS
KEESHOND	KE
KOMONDOR	KO
KERRY BLUE TERRIER	KT
KUVASZ	KU
LHASA APSO	LA
LAKELAND TERRIER	LAK
LEONBERGER	LB
LABRADOR RETRIEVER	LR
MASTIFF	MF
MALTESE	ML
MINIATURE PINSCHER	MP
SCHNAUZER, MINIATURE	MSC
MANCHESTER TERRIER	MT
NORWEGIAN ELKHOUND	NE
NEWFOUNDLAND	NF
NORFOLK TERRIER	NFT
NEAPOLITAN MASTIFF	NMF
NORWICH TERRIER	NT
OTTER HOUND	OH
PAPILLON	PA
PETIT BASSET GRIFFON VENDEEN	PBG
PUG	PG
PHARAOH HOUND	PH
PEKINGESE	PK
PLOTT HOUND	PL
POMERANIAN	PN
POODLE, STANDARD	PO
POLISH SHEEPDOG	PSD
PULI	PU
PORTUGUESE WATER SPANIEL	PW
RED BONE HOUND	RCN
ROTTWEILER	RO
RHODESIAN RIDGEBACK	RR
SAMOYED	SA
SAINT BERNARD	SB
STAFFORDSHIRE TERRIER	SBT
SCHNAUZER, STANDARD	SC
OLD ENGLISH SHEEPDOG	SD
SCOTTISH DEERHOUND	SDH
SEALYHAM TERRIER	SEL
SIBERIAN HUSKY	SH
SHIH TZU	SHT
SHIBA INU	SHU
SCHIPPERKE	SK
SILKY TERRIER	SKT
SALUKI	SL
SWISS MOUNTAIN DOG	SMH
SHAR PEI	SP
SHETLAND SHEEPDOG	SS
SCOTTISH TERRIER	ST
SUSSEX SPANIEL	SU
SKYE TERRIER	SYT
FOX TERRIER, TOY	TFT
POODLE, MINIATURE; POODLE, TOY	TPO
TIBETAN SPANIEL	TS
TIBETAN TERRIER	TT
VIZSLA	VZ
WELSH CORGI, CARDIGAN	WCC
WELSH CORGI, PEMBROKE	WCP
WEIMARANER	WE
FOX TERRIER, WIREHAIRED	WF
WIREHAIRED POINTING GRIFFON	WG
WEST HIGHLAND WHITE TERRIER	WH
SOFT COATED WHEATEN TERRIER	WHT
WHIPPET	WP
SPRINGER SPANIEL, WELSH	WS
WELSH TERRIER	WT
YORKSHIRE TERRIER	YT
AKC MISCELLANEOUS	AKCMISC
AKC FOUNDATION STOCK SERVICE	FSS
MIX	MIX
PITBULL	PIT
