# Supplementary material for: A Review of the Impact of Neuter Status on Expression of Inherited Conditions in Dogs
Source: Front Vet Sci. 2019 Nov 13;6:397. doi: 10.3389/fvets.2019.00397 (PMC6863800; doi:10.3389/fvets.2019.00397)
Supplement: Supplemental Table 2 — Disease abbreviations. [file Table_2.xlsx]

## Sheet: Supplemental Table 2
hypoadrenocorticism (ADD)
autoimmune hemolytic anemia (AIHA)
aortic stenosis (ASTEN)
atopic dermatitis (ATOP)
cataracts (CAT)
canine myasthenia gravis (CMG)
colitis (COL)
hyperadrenocorticism (CUSH)
dilated cardiomyopathy (DCM)
elbow dysplasia (ELDYS)
epilepsy (EPI)
gastric dilatation volvulus (GDV)
hemangiosarcoma (HMSC)
hip dysplasia (HPDYS)
hypothyroidism (HYPO)
inflammatory bowel disease (IBD)
immune-mediated polyarthritis (IMPA)
immune-mediated thrombocytopenia (ITP)
intervertebral disk disease (IVDD)
lens luxation (LLUX)
lupus erythematosus (LUP)
lymphoma (LYMPH)
mast cell tumor (MAST)
mitral valve disease (MVD)
osteosarcoma (OSC)
patent ductus arteriosus (PDA)
pemphigus complex (PEMC)
patella luxation (PLUX)
portosystemic shunt (PSS)
ruptured anterior cruciate ligament (RACL)
vehicular injuries (VEH)
ventricular septal defect (VSD)
pyometra (PYO)
